# Supplementary material for: Dysfunctional Senescent Herpes Simplex Virus-Specific CD57+CD8+ T Cells Are Associated with Symptomatic Recurrent Ocular Herpes in Humans
Source: Viruses. 2025 Apr 24;17(5):606. doi: 10.3390/v17050606 (PMC12115701; doi:10.3390/v17050606)
Supplement: Supplementary file 1 [file viruses-17-00606-s001.zip]

Archive with 1 entries (1 files):
- viruses-3525481-supplementary.pdf
